# Supplementary material for: Genome-Wide Copy Number Variation Association Study of Atrial Fibrillation Related Thromboembolic Stroke
Source: J Clin Med. 2019 Mar 9;8(3):332. doi: 10.3390/jcm8030332 (PMC6463198; doi:10.3390/jcm8030332)
Supplement: Supplementary file 1 [file jcm-08-00332-s001.zip]

Archive with 1 entries (1 files):
- jcm-438371-SI.xlsx
