# Supplementary material for: Genome-Wide Copy Number Variation Association Study of Atrial Fibrillation Related Thromboembolic Stroke
Source: J Clin Med. 2019 Mar 9;8(3):332. doi: 10.3390/jcm8030332 (PMC6463198; doi:10.3390/jcm8030332)
Supplement: Supplementary file 1 [file jcm-08-00332-s001.zip › jcm-438371-SI.xlsx]

## Sheet: supp.
CNV Region	chromosome	strand	txStart	txEnd	Gene
Region 1	chr1	-	567704	567793	MIR6723
1p36.33 - 1p36.32	chr1	-	621095	622034	OR4F16
	chr1	+	752750	755214	FAM87B
	chr1	-	761585	762902	LINC00115
	chr1	+	762970	778984	LINC01128
	chr1	-	803450	812182	FAM41C
	chr1	+	861120	879961	SAMD11
	chr1	-	879582	894679	NOC2L
	chr1	+	895966	901099	KLHL17
	chr1	+	901876	910488	PLEKHN1
	chr1	-	910578	917497	PERM1
	chr1	-	934341	935552	HES4
	chr1	+	948846	949920	ISG15
	chr1	+	955502	991499	AGRN
	chr1	-	1007125	1009687	RNF223
	chr1	-	1017197	1051736	C1orf159
	chr1	+	1072396	1079436	LINC01342
	chr1	+	1102483	1102578	MIR200B
	chr1	+	1103242	1103332	MIR200A
	chr1	+	1104384	1104467	MIR429
	chr1	+	1109285	1133313	TTLL10
	chr1	-	1138887	1142089	TNFRSF18
	chr1	-	1146705	1149548	TNFRSF4
	chr1	-	1152287	1167447	SDF4
	chr1	+	1167628	1170421	B3GALT6
	chr1	-	1177825	1182102	FAM132A
	chr1	-	1189291	1209234	UBE2J2
	chr1	+	1215815	1227409	SCNN1D
	chr1	-	1227763	1243269	ACAP3
	chr1	-	1231489	1231550	MIR6726
	chr1	+	1243959	1247057	PUSL1
	chr1	-	1246964	1260067	INTS11
	chr1	-	1247881	1247946	MIR6727
	chr1	+	1260142	1264276	CPTP
	chr1	+	1266725	1270700	TAS1R3
	chr1	-	1270657	1284492	DVL1
	chr1	-	1275029	1275088	MIR6808
	chr1	-	1288068	1293927	MXRA8
	chr1	-	1309109	1310580	AURKAIP1
	chr1	-	1321090	1334718	CCNL2
	chr1	+	1334909	1337426	LOC148413
	chr1	-	1337275	1342693	MRPL20
	chr1	-	1353799	1356824	ANKRD65
	chr1	+	1361507	1363167	TMEM88B
	chr1	-	1365536	1369953	LINC01770
	chr1	+	1370902	1378262	VWA1
	chr1	+	1385068	1405538	ATAD3C
	chr1	+	1407134	1431584	ATAD3B
	chr1	+	1447522	1470067	ATAD3A
	chr1	-	1470157	1475740	TMEM240
	chr1	-	1477052	1510262	SSU72
	chr1	-	1533387	1535476	FNDC10
	chr1	+	1550794	1565990	MIB2
	chr1	+	1567559	1570030	MMP23B
	chr1	-	1570602	1590558	CDK11B
	chr1	-	1592938	1624243	SLC35E2B
	chr1	+	1631377	1633247	MMP23A
	chr1	-	1633821	1656004	CDK11A
	chr1	-	1656276	1677438	SLC35E2
	chr1	-	1682670	1690081	NADK
	chr1	-	1716723	1822556	GNB1
	chr1	+	1846265	1848733	CALML6
	chr1	-	1849028	1850740	TMEM52
	chr1	-	1853389	1935276	CFAP74
	chr1	+	1950767	1962192	GABRD
	chr1	+	1981908	2116834	PRKCZ
	chr1	-	2115898	2126214	FAAP20
	chr1	+	2160133	2241652	SKI
Region 2	chr5	+	140372	190087	PLEKHG4B
5p15.33	chr5	+	191625	195468	LRRC14B
	chr5	-	204874	218297	CCDC127
	chr5	+	218337	257197	SDHA
	chr5	-	269670	271639	HRAT5
	chr5	+	271735	277055	PDCD6
	chr5	+	304290	438406	AHRR
	chr5	-	441949	443275	EXOC3-AS1
	chr5	+	443333	467411	EXOC3
	chr5	-	470624	473080	PP7080
	chr5	-	472100	524549	SLC9A3
	chr5	-	535954	535997	MIR4456
	chr5	+	612404	653668	CEP72
	chr5	-	659976	693510	TPPP
	chr5	-	795719	851101	ZDHHC11
	chr5	-	863849	892637	BRD9
	chr5	+	892968	909047	TRIP13
	chr5	+	1009076	1038927	NKD2
	chr5	-	1050488	1112172	SLC12A7
	chr5	-	1063010	1063089	MIR4635
	chr5	-	1173210	1178720	CTD-3080P12.3
	chr5	+	1201709	1225232	SLC6A19
	chr5	+	1225469	1246304	SLC6A18
	chr5	-	1253281	1295162	TERT
	chr5	-	1309424	1309492	MIR4457
	chr5	-	1317858	1345185	CLPTM1L
	chr5	-	1363696	1380188	LINC01511
	chr5	-	1392904	1445543	SLC6A3
	chr5	-	1461537	1524092	LPCAT1
	chr5	-	1510876	1510971	MIR6075
	chr5	-	1572071	1594646	SDHAP3
	chr5	-	1708899	1708983	MIR4277
	chr5	-	1798498	1799956	MRPL36
	chr5	+	1801495	1816165	NDUFS6
	chr5	-	1856083	1856682	LINC02116
	chr5	-	1877540	1882880	IRX4
	chr5	+	1887444	1900607	CTD-2194D22.4
Region 3	chr8	+	144295067	144299044	GPIHBP1
8q24.3	chr8	+	144328990	144335761	ZFP41
	chr8	+	144349606	144359101	GLI4
	chr8	-	144362324	144363870	MINCR
	chr8	+	144373558	144382122	ZNF696
	chr8	-	144391493	144417061	TOP1MT
	chr8	-	144448792	144450805	RHPN1-AS1
	chr8	+	144451024	144466390	RHPN1
	chr8	+	144499848	144501320	MAFA-AS1
	chr8	-	144510229	144512602	MAFA
	chr8	-	144519824	144623620	ZC3H3
	chr8	+	144635556	144645232	GSDMD
Region 4	chr14	+	22749034	22749631	TRAV38-2DV8
14q11.2	chr14	+	22931924	22935569	TRDC
	chr14	-	22938033	22938606	TRDV3
Region 5	chr19	-	2071034	2096269	MOB3A
19p13.3	chr19	+	2096867	2099583	IZUMO4
	chr19	+	2096867	2099583	IZUMO4
	chr19	-	2100986	2151556	AP3D1
	chr19	-	2100986	2151556	AP3D1
	chr19	+	2164147	2232577	DOT1L
	chr19	-	2229950	2236352	PLEKHJ1
	chr19	-	2233148	2236352	PLEKHJ1
	chr19	-	2234060	2234148	MIR1227
	chr19	-	2235827	2235925	MIR6789
	chr19	+	2236815	2248678	SF3A2
	chr19	+	2249277	2252072	AMH
	chr19	+	2250637	2250717	MIR4321
	chr19	-	2252249	2256422	JSRP1
	chr19	+	2269484	2273487	OAZ1
	chr19	+	2269484	2273487	OAZ1
	chr19	-	2274630	2282181	C19orf35
	chr19	-	2289773	2308156	LINGO3
	chr19	-	2321519	2328614	LSM7
	chr19	+	2328628	2355100	SPPL2B
	chr19	+	2328628	2355100	SPPL2B
	chr19	+	2389768	2426256	TMPRSS9
	chr19	-	2425621	2427914	TIMM13
	chr19	-	2428162	2456966	LMNB2
	chr19	-	2434911	2434998	MIR7108
	chr19	-	2458934	2462183	LINC01775
	chr19	+	2476122	2478257	GADD45B
	chr19	-	2511217	2702746	GNG7
